# Supplementary material for: Mortality Trend of Severe COVID-19 in Under-Vaccinated Population Admitted to ICU in French Amazonia
Source: Trop Med Infect Dis. 2024 Jan 5;9(1):15. doi: 10.3390/tropicalmed9010015 (PMC10820344; doi:10.3390/tropicalmed9010015)
Supplement: Supplementary file 1 [file tropicalmed-09-00015-s001.zip]

Archive with 1 entries (1 files):
- tropicalmed-2786498-supplementary.pdf
